# Supplementary material for: Metabolic clogging of mannose triggers dNTP loss and genomic instability in human cancer cells
Source: eLife. 2023 Jul 18;12:e83870. doi: 10.7554/eLife.83870 (PMC10353863; doi:10.7554/eLife.83870)
Supplement: Figure 1—source data 3. [file elife-83870-fig1-data3.zip]

Archive with 8 entries (7 files):
- Figure 1-source data 3/
- __MACOSX/._Figure 1-source data 3
- Figure 1-source data 3/Figure 1-source data 3.pdf
- __MACOSX/Figure 1-source data 3/._Figure 1-source data 3.pdf
- Figure 1-source data 3/Figure 1-source data 3 (ACTB).tif
- __MACOSX/Figure 1-source data 3/._Figure 1-source data 3 (ACTB).tif
- Figure 1-source data 3/Figure 1-source data 3 (ConA).tif
- __MACOSX/Figure 1-source data 3/._Figure 1-source data 3 (ConA).tif
