# Supplementary material for: Metabolic clogging of mannose triggers dNTP loss and genomic instability in human cancer cells
Source: eLife. 2023 Jul 18;12:e83870. doi: 10.7554/eLife.83870 (PMC10353863; doi:10.7554/eLife.83870)
Supplement: Figure 1—figure supplement 3—source data 2. [file elife-83870-fig1-figsupp3-data2.zip]

Archive with 6 entries (5 files):
- Figure 1-figure supplement 3-source data 2/
- __MACOSX/._Figure 1-figure supplement 3-source data 2
- Figure 1-figure supplement 3-source data 2/Figure 1-figure supplement 2-source data 2 (MPI_ACTB).tif
- __MACOSX/Figure 1-figure supplement 3-source data 2/._Figure 1-figure supplement 2-source data 2 (MPI_ACTB).tif
- Figure 1-figure supplement 3-source data 2/Figure 1-figure supplement 2-source data 2.pdf
- __MACOSX/Figure 1-figure supplement 3-source data 2/._Figure 1-figure supplement 2-source data 2.pdf
