# Supplementary material for: Metabolic clogging of mannose triggers dNTP loss and genomic instability in human cancer cells
Source: eLife. 2023 Jul 18;12:e83870. doi: 10.7554/eLife.83870 (PMC10353863; doi:10.7554/eLife.83870)
Supplement: Figure 2—source data 1. [file elife-83870-fig2-data1.zip]

Archive with 8 entries (7 files):
- Figure 2-source data 1/
- __MACOSX/._Figure 2-source data 1
- Figure 2-source data 1/Figure 2-source data 1 (P21_P27).tif
- __MACOSX/Figure 2-source data 1/._Figure 2-source data 1 (P21_P27).tif
- Figure 2-source data 1/Figure 2-source data 1 .pdf
- __MACOSX/Figure 2-source data 1/._Figure 2-source data 1 .pdf
- Figure 2-source data 1/Figure 2-source data 1 (ACT).tif
- __MACOSX/Figure 2-source data 1/._Figure 2-source data 1 (ACT).tif
