# Supplementary material for: Metabolic clogging of mannose triggers dNTP loss and genomic instability in human cancer cells
Source: eLife. 2023 Jul 18;12:e83870. doi: 10.7554/eLife.83870 (PMC10353863; doi:10.7554/eLife.83870)
Supplement: Figure 3—source data 1. [file elife-83870-fig3-data1.zip]

Archive with 12 entries (11 files):
- Figure 3-source data 1/
- __MACOSX/._Figure 3-source data 1
- Figure 3-source data 1/.DS_Store
- __MACOSX/Figure 3-source data 1/._.DS_Store
- Figure 3-source data 1/Figure 3-source data 1 (MCM2).tif
- __MACOSX/Figure 3-source data 1/._Figure 3-source data 1 (MCM2).tif
- Figure 3-source data 1/Figure 3-source data 1 (MCM3).tif
- __MACOSX/Figure 3-source data 1/._Figure 3-source data 1 (MCM3).tif
- Figure 3-source data 1/Figure 3-source data 1 .pdf
- __MACOSX/Figure 3-source data 1/._Figure 3-source data 1 .pdf
- Figure 3-source data 1/Figure 3-source data 1 (ACTB_reprobe from PARP).tif
- __MACOSX/Figure 3-source data 1/._Figure 3-source data 1 (ACTB_reprobe from PARP).tif
