# Supplementary material for: Metabolic clogging of mannose triggers dNTP loss and genomic instability in human cancer cells
Source: eLife. 2023 Jul 18;12:e83870. doi: 10.7554/eLife.83870 (PMC10353863; doi:10.7554/eLife.83870)
Supplement: Figure 3—source data 4. [file elife-83870-fig3-data4.zip]

Archive with 6 entries (5 files):
- Figure 3-source data 4/
- __MACOSX/._Figure 3-source data 4
- Figure 3-source data 4/Figure 3-source data 4.tif
- __MACOSX/Figure 3-source data 4/._Figure 3-source data 4.tif
- Figure 3-source data 4/Figure 3-source data 4.pdf
- __MACOSX/Figure 3-source data 4/._Figure 3-source data 4.pdf
