# Supplementary material for: Metabolic clogging of mannose triggers dNTP loss and genomic instability in human cancer cells
Source: eLife. 2023 Jul 18;12:e83870. doi: 10.7554/eLife.83870 (PMC10353863; doi:10.7554/eLife.83870)
Supplement: Figure 4—source data 2. [file elife-83870-fig4-data2.zip]

Archive with 8 entries (7 files):
- Figure 4-source data 2/
- __MACOSX/._Figure 4-source data 2
- Figure 4-source data 2/Figure 4-source data 2.pdf
- __MACOSX/Figure 4-source data 2/._Figure 4-source data 2.pdf
- Figure 4-source data 2/Figure 4-source data 2 (gammaH2AX).tif
- __MACOSX/Figure 4-source data 2/._Figure 4-source data 2 (gammaH2AX).tif
- Figure 4-source data 2/Figure 4-source data 2 (H2AX).tif
- __MACOSX/Figure 4-source data 2/._Figure 4-source data 2 (H2AX).tif
