# Supplementary material for: Metabolic clogging of mannose triggers dNTP loss and genomic instability in human cancer cells
Source: eLife. 2023 Jul 18;12:e83870. doi: 10.7554/eLife.83870 (PMC10353863; doi:10.7554/eLife.83870)
Supplement: Figure 4—figure supplement 3—source data 4. [file elife-83870-fig4-figsupp3-data4.zip]

Archive with 12 entries (11 files):
- Figure 4-figure supplement 3-source data 4/
- __MACOSX/._Figure 4-figure supplement 3-source data 4
- Figure 4-figure supplement 3-source data 4/Figure 4-figure supplement 3-source data 2 (H2AX).tif
- __MACOSX/Figure 4-figure supplement 3-source data 4/._Figure 4-figure supplement 3-source data 2 (H2AX).tif
- Figure 4-figure supplement 3-source data 4/Figure 4-figure supplement 3-source data 2 (gH2AX).tif
- __MACOSX/Figure 4-figure supplement 3-source data 4/._Figure 4-figure supplement 3-source data 2 (gH2AX).tif
- Figure 4-figure supplement 3-source data 4/.DS_Store
- __MACOSX/Figure 4-figure supplement 3-source data 4/._.DS_Store
- Figure 4-figure supplement 3-source data 4/Figure 4-figure supplement 3-source data 4.pdf
- __MACOSX/Figure 4-figure supplement 3-source data 4/._Figure 4-figure supplement 3-source data 4.pdf
- Figure 4-figure supplement 3-source data 4/Figure 4-figure supplement 3-source data 2 (Actb).tif
- __MACOSX/Figure 4-figure supplement 3-source data 4/._Figure 4-figure supplement 3-source data 2 (Actb).tif
