# Supplementary material for: Metabolic clogging of mannose triggers dNTP loss and genomic instability in human cancer cells
Source: eLife. 2023 Jul 18;12:e83870. doi: 10.7554/eLife.83870 (PMC10353863; doi:10.7554/eLife.83870)
Supplement: Figure 7—source data 4. [file elife-83870-fig7-data4.zip]

Archive with 10 entries (9 files):
- Figure 7-source data 4/
- __MACOSX/._Figure 7-source data 4
- Figure 7-source data 4/.DS_Store
- __MACOSX/Figure 7-source data 4/._.DS_Store
- Figure 7-source data 4/Figure 7-source data 4.pdf
- __MACOSX/Figure 7-source data 4/._Figure 7-source data 4.pdf
- Figure 7-source data 4/Figure 7-source data 4 (ORC2_WCL).tif
- __MACOSX/Figure 7-source data 4/._Figure 7-source data 4 (ORC2_WCL).tif
- Figure 7-source data 4/Figure 7-source data 4 (ORC2_chromatin).tif
- __MACOSX/Figure 7-source data 4/._Figure 7-source data 4 (ORC2_chromatin).tif
